# Supplementary material for: Thriving Through Stressful Life Events with Nature: A Mixed-Method Study on Tending Indoor Plants and Rumination Resilience
Source: Int J Environ Res Public Health. 2025 Mar 3;22(3):369. doi: 10.3390/ijerph22030369 (PMC11942186; doi:10.3390/ijerph22030369)
Supplement: Supplementary file 1 [file ijerph-22-00369-s001.zip]

Archive with 1 entries (1 files):
- ijerph-3434734-supplementary.pdf
